# Supplementary material for: Humanin and MOTS-c Attenuate Atrial Fibrillation by Suppressing Fibrosis and Mitochondrial Dysfunction
Source: Biomedicines. 2026 May 5;14(5):1048. doi: 10.3390/biomedicines14051048 (PMC13204372; doi:10.3390/biomedicines14051048)
Supplement: Supplementary file 1 [file biomedicines-14-01048-s001.zip]

Archive with 1 entries (1 files):
- biomedicines-4241763-supplementary.pdf
